# Supplementary material for: Structure-Activity Relationship of Dialkoxychalcones to Combat Fish Pathogen Saprolegnia australis
Source: Molecules. 2018 Jun 7;23(6):1377. doi: 10.3390/molecules23061377 (PMC6100462; doi:10.3390/molecules23061377)
Supplement: Supplementary file 1 [file molecules-23-01377-s001.zip]

Archive with 1 entries (1 files):
- molecules-307471-SI.pdf
